# Supplementary material for: GMM-Based Expanded Feature Space as a Way to Extract Useful Information for Rare Cell Subtypes Identification in Single-Cell Mass Cytometry
Source: Int J Mol Sci. 2023 Sep 13;24(18):14033. doi: 10.3390/ijms241814033 (PMC10531342; doi:10.3390/ijms241814033)
Supplement: Supplementary file 1 [file ijms-24-14033-s001.zip]

Archive with 1 entries (1 files):
- ijms-2553922-supplementary.pdf
